# Supplementary material for: Narcotic offences and drug use disorders among young refugees in Norway
Source: Scand J Public Health. 2023 Oct 5;52(8):942–50. doi: 10.1177/14034948231201895 (PMC11626841; doi:10.1177/14034948231201895)
Supplement: sj-xlsx-1-sjp-10.1177_14034948231201895 – Supplemental material for Narcotic offences and drug use disorders among young refugees in Norway [file sj-xlsx-1-sjp-10.1177_14034948231201895.xlsx]

## Sheet: Sheet1
Appendix 1: Countries of origin
	Male	Female	Overall
	(N=8618)	(N=6450)	(N=15068)
Afghanistan
Afghanistan	1951 (22.6%)	374 (5.8%)	2325 (15.4%)
Former Yugoslavia
Bosnia-Herzegovina	1083 (12.6%)	1093 (16.9%)	2176 (14.4%)
Serbia	51 (0.6%)	50 (0.8%)	101 (0.7%)
Kosovo	837 (9.7%)	783 (12.1%)	1620 (10.8%)
Croatia	192 (2.2%)	173 (2.7%)	365 (2.4%)
North Macedonia	57 (0.7%)	55 (0.9%)	112 (0.7%)
Montenegro	10 (0.1%)	17 (0.3%)	27 (0.2%)
Slovenia	1 (0.0%)	2 (0.0%)	3 (0.0%)
Horn of Africa
Somalia	608 (7.1%)	559 (8.7%)	1167 (7.7%)
Eritrea	118 (1.4%)	143 (2.2%)	261 (1.7%)
Ethiopia	119 (1.4%)	184 (2.9%)	303 (2.0%)
Sudan	59 (0.7%)	53 (0.8%)	112 (0.7%)
South Sudan	9 (0.1%)	7 (0.1%)	16 (0.1%)
Uganda	6 (0.1%)	17 (0.3%)	23 (0.2%)
Kenya	20 (0.2%)	23 (0.4%)	43 (0.3%)
Middle East
Iran	537 (6.2%)	503 (7.8%)	1040 (6.9%)
Iraq	1098 (12.7%)	753 (11.7%)	1851 (12.3%)
Syria	29 (0.3%)	34 (0.5%)	63 (0.4%)
Saudi Arabia	42 (0.5%)	46 (0.7%)	88 (0.6%)
Palestine	30 (0.3%)	15 (0.2%)	45 (0.3%)
Lebanon	44 (0.5%)	44 (0.7%)	88 (0.6%)
Egypt	1 (0.0%)	1 (0.0%)	2 (0.0%)
Others
Albania	11 (0.1%)	6 (0.1%)	17 (0.1%)
Algeria	14 (0.2%)	16 (0.2%)	30 (0.2%)
Angola	10 (0.1%)	13 (0.2%)	23 (0.2%)
Armenia	8 (0.1%)	11 (0.2%)	19 (0.1%)
Azerbaijan	10 (0.1%)	9 (0.1%)	19 (0.1%)
Bahrain	2 (0.0%)	1 (0.0%)	3 (0.0%)
Belarus	5 (0.1%)	2 (0.0%)	7 (0.0%)
Bhutan	7 (0.1%)	11 (0.2%)	18 (0.1%)
Bolivia	1 (0.0%)	1 (0.0%)	2 (0.0%)
Bulgaria	2 (0.0%)	1 (0.0%)	3 (0.0%)
Burundi	53 (0.6%)	63 (1.0%)	116 (0.8%)
Cambodia	9 (0.1%)	18 (0.3%)	27 (0.2%)
Cameroon	4 (0.0%)	5 (0.1%)	9 (0.1%)
Canada	1 (0.0%)	1 (0.0%)	2 (0.0%)
Central African Republic	1 (0.0%)	0 (0%)	1 (0.0%)
Chile	8 (0.1%)	9 (0.1%)	17 (0.1%)
China	23 (0.3%)	33 (0.5%)	56 (0.4%)
Colombia	24 (0.3%)	16 (0.2%)	40 (0.3%)
Congo	137 (1.6%)	124 (1.9%)	261 (1.7%)
Congo-Brazzaville	6 (0.1%)	2 (0.0%)	8 (0.1%)
Côte d'Ivore	2 (0.0%)	9 (0.1%)	11 (0.1%)
Dominican Republic	2 (0.0%)	1 (0.0%)	3 (0.0%)
Ecuador	3 (0.0%)	0 (0%)	3 (0.0%)
El Salvador	7 (0.1%)	5 (0.1%)	12 (0.1%)
Estonia	2 (0.0%)	1 (0.0%)	3 (0.0%)
Faroe Islands	1 (0.0%)	0 (0%)	1 (0.0%)
France	2 (0.0%)	1 (0.0%)	3 (0.0%)
Gambia	1 (0.0%)	0 (0%)	1 (0.0%)
Georgia	8 (0.1%)	4 (0.1%)	12 (0.1%)
Germany	14 (0.2%)	17 (0.3%)	31 (0.2%)
Ghana	4 (0.0%)	8 (0.1%)	12 (0.1%)
Greece	1 (0.0%)	2 (0.0%)	3 (0.0%)
Greenland	1 (0.0%)	0 (0%)	1 (0.0%)
Guatemala	1 (0.0%)	0 (0%)	1 (0.0%)
Guinea	8 (0.1%)	6 (0.1%)	14 (0.1%)
Hong Kong	14 (0.2%)	11 (0.2%)	25 (0.2%)
Hungary	1 (0.0%)	2 (0.0%)	3 (0.0%)
India	10 (0.1%)	12 (0.2%)	22 (0.1%)
Indonesia	9 (0.1%)	12 (0.2%)	21 (0.1%)
Italy	1 (0.0%)	1 (0.0%)	2 (0.0%)
Japan	1 (0.0%)	0 (0%)	1 (0.0%)
Jordan	5 (0.1%)	3 (0.0%)	8 (0.1%)
Kazakhstan	11 (0.1%)	10 (0.2%)	21 (0.1%)
Kuwait	12 (0.1%)	17 (0.3%)	29 (0.2%)
Kyrgyzstan	3 (0.0%)	3 (0.0%)	6 (0.0%)
Latvia	2 (0.0%)	1 (0.0%)	3 (0.0%)
Liberia	67 (0.8%)	88 (1.4%)	155 (1.0%)
Libya	9 (0.1%)	8 (0.1%)	17 (0.1%)
Lithuania	2 (0.0%)	4 (0.1%)	6 (0.0%)
Malaysia	2 (0.0%)	9 (0.1%)	11 (0.1%)
Moldova	2 (0.0%)	5 (0.1%)	7 (0.0%)
Mongolia	2 (0.0%)	3 (0.0%)	5 (0.0%)
Morocco	2 (0.0%)	1 (0.0%)	3 (0.0%)
Myanmar	137 (1.6%)	130 (2.0%)	267 (1.8%)
Nepal	3 (0.0%)	13 (0.2%)	16 (0.1%)
Netherlands	2 (0.0%)	0 (0%)	2 (0.0%)
Niger	1 (0.0%)	0 (0%)	1 (0.0%)
Nigeria	4 (0.0%)	2 (0.0%)	6 (0.0%)
North Korea	1 (0.0%)	2 (0.0%)	3 (0.0%)
Pakistan	56 (0.6%)	36 (0.6%)	92 (0.6%)
Peru	4 (0.0%)	5 (0.1%)	9 (0.1%)
Philippines	20 (0.2%)	17 (0.3%)	37 (0.2%)
Poland	4 (0.0%)	6 (0.1%)	10 (0.1%)
Portugal	2 (0.0%)	0 (0%)	2 (0.0%)
Romania	7 (0.1%)	10 (0.2%)	17 (0.1%)
Russia	294 (3.4%)	252 (3.9%)	546 (3.6%)
Rwanda	34 (0.4%)	29 (0.4%)	63 (0.4%)
Sierra Leone	28 (0.3%)	32 (0.5%)	60 (0.4%)
Slovakia	2 (0.0%)	2 (0.0%)	4 (0.0%)
South Korea	1 (0.0%)	0 (0%)	1 (0.0%)
Sri Lanka	254 (2.9%)	95 (1.5%)	349 (2.3%)
Sweden	43 (0.5%)	34 (0.5%)	77 (0.5%)
Switzerland	2 (0.0%)	0 (0%)	2 (0.0%)
Tajikistan	8 (0.1%)	3 (0.0%)	11 (0.1%)
Tanzania	7 (0.1%)	3 (0.0%)	10 (0.1%)
Thailand	28 (0.3%)	41 (0.6%)	69 (0.5%)
Togo	3 (0.0%)	5 (0.1%)	8 (0.1%)
Tunisia	4 (0.0%)	5 (0.1%)	9 (0.1%)
Turkey	33 (0.4%)	36 (0.6%)	69 (0.5%)
Turkmenistan	2 (0.0%)	2 (0.0%)	4 (0.0%)
Ukraine	10 (0.1%)	5 (0.1%)	15 (0.1%)
United Arab Emirates	3 (0.0%)	6 (0.1%)	9 (0.1%)
United Kingdom	2 (0.0%)	3 (0.0%)	5 (0.0%)
United States	4 (0.0%)	2 (0.0%)	6 (0.0%)
Uzbekistan	12 (0.1%)	11 (0.2%)	23 (0.2%)
Venezuela	1 (0.0%)	0 (0%)	1 (0.0%)
Vietnam	136 (1.6%)	127 (2.0%)	263 (1.7%)
Western Sahara	3 (0.0%)	0 (0%)	3 (0.0%)
Yemen	10 (0.1%)	5 (0.1%)	15 (0.1%)
Zambia	3 (0.0%)	3 (0.0%)	6 (0.0%)
Bangladesh	0 (0%)	1 (0.0%)	1 (0.0%)
Brazil	0 (0%)	2 (0.0%)	2 (0.0%)
Cuba	0 (0%)	1 (0.0%)	1 (0.0%)
Cyprus	0 (0%)	1 (0.0%)	1 (0.0%)
Czech Republic	0 (0%)	1 (0.0%)	1 (0.0%)
Guinea-Bissau	0 (0%)	1 (0.0%)	1 (0.0%)
Malawi	0 (0%)	2 (0.0%)	2 (0.0%)
Mali	0 (0%)	1 (0.0%)	1 (0.0%)
Montserrat	0 (0%)	1 (0.0%)	1 (0.0%)
Zimbabwe	0 (0%)	2 (0.0%)	2 (0.0%)
