# Supplementary material for: Narcotic offences and drug use disorders among young refugees in Norway
Source: Scand J Public Health. 2023 Oct 5;52(8):942–50. doi: 10.1177/14034948231201895 (PMC11626841; doi:10.1177/14034948231201895)
Supplement: sj-xlsx-2-sjp-10.1177_14034948231201895 – Supplemental material for Narcotic offences and drug use disorders among young refugees in Norway [file sj-xlsx-2-sjp-10.1177_14034948231201895.xlsx]

## Sheet: Sheet1
Appendix 2 - Registers and Variables used
Variables	Register/Database
age of immigration (innalder)	Norwegian Population Register
immigrant category (invkat)	Norwegian Population Register
country of birth (fødeland)	Norwegian Population Register
reason for immigration (inngrunn1)	Norwegian Population Register
unaccompanied status (erema)	Norwegian Directorate of Immigration data (UDI)
register status in a given year (regstat)	Norwegian Population Register
municipality of residence in a given year (bostedskommune)	Norwegian Population Register
centrality Index (sentralitet)	Statistics Norway
highest education in a given year (nudb_bu)	National Education Database (NUDB)
month of death (dmnd)	Cause of Death Register (DAR)
year of death (daar)	Cause of Death Register (DAR)
type of offence (typelovbrudd)	Norwegian Population Register
main diagnosis (hovedtilstad)	Norwegian Patient Register (NPR)
secondary diagnosis (bitilstand)	Norwegian Patient Register (NPR)
