# Supplementary material for: Narcotic offences and drug use disorders among young refugees in Norway
Source: Scand J Public Health. 2023 Oct 5;52(8):942–50. doi: 10.1177/14034948231201895 (PMC11626841; doi:10.1177/14034948231201895)
Supplement: sj-xlsx-3-sjp-10.1177_14034948231201895 – Supplemental material for Narcotic offences and drug use disorders among young refugees in Norway [file sj-xlsx-3-sjp-10.1177_14034948231201895.xlsx]

## Sheet: Sheet1
Appendix 3 - Birth Cohort conscript
Year of birth / Age	21	22	23	24	25	26	27	28	29	30	31	32
1972	1993	1994	1995	1996	1997	1998	1999	2000	2001	2002	2003	2004	2005	2006
1973	1994	1995	1996	1997	1998	1999	2000	2001	2002	2003	2004	2005	2006	2007
1974	1995	1996	1997	1998	1999	2000	2001	2002	2003	2004	2005	2006	2007	2008
1975	1996	1997	1998	1999	2000	2001	2002	2003	2004	2005	2006	2007	2008	2009
1976	1997	1998	1999	2000	2001	2002	2003	2004	2005	2006	2007	2008	2009	2010
1977	1998	1999	2000	2001	2002	2003	2004	2005	2006	2007	2008	2009	2010	2011
1978	1999	2000	2001	2002	2003	2004	2005	2006	2007	2008	2009	2010	2011	2012
1979	2000	2001	2002	2003	2004	2005	2006	2007	2008	2009	2010	2011	2012	2013
1980	2001	2002	2003	2004	2005	2006	2007	2008	2009	2010	2011	2012	2013	2014
1981	2002	2003	2004	2005	2006	2007	2008	2009	2010	2011	2012	2013	2014	2015
1982	2003	2004	2005	2006	2007	2008	2009	2010	2011	2012	2013	2014	2015
1983	2004	2005	2006	2007	2008	2009	2010	2011	2012	2013	2014	2015
1984	2005	2006	2007	2008	2009	2010	2011	2012	2013	2014	2015
1985	2006	2007	2008	2009	2010	2011	2012	2013	2014	2015
1986	2007	2008	2009	2010	2011	2012	2013	2014	2015
1987	2008	2009	2010	2011	2012	2013	2014	2015
1988	2009	2010	2011	2012	2013	2014	2015
1989	2010	2011	2012	2013	2014	2015
1990	2011	2012	2013	2014	2015
1991	2012	2013	2014	2015
1992	2013	2014	2015
1993	2014	2015
1994	2015
The sample consisted of individuals born between 1983 and 1994, aged between 21 to 25 at the start of the observation period (years 2008 to 2015)
Highlighted years represent observation period for each birth cohort
