# Supplementary material for: Narcotic offences and drug use disorders among young refugees in Norway
Source: Scand J Public Health. 2023 Oct 5;52(8):942–50. doi: 10.1177/14034948231201895 (PMC11626841; doi:10.1177/14034948231201895)
Supplement: sj-xlsx-4-sjp-10.1177_14034948231201895 – Supplemental material for Narcotic offences and drug use disorders among young refugees in Norway [file sj-xlsx-4-sjp-10.1177_14034948231201895.xlsx]

## Sheet: Sheet1
Appendix 4 - Schoenfeld Residuals test for Country of Origin
	Female								Male
	Drug Use Disorder								Drug Use Disorder
	Full Model			w/ Stratified Covariates					Full Model			w/ Stratified Covariates
	ChiSq	DF	p	ChiSq	DF	p			ChiSq	DF	p	ChiSq	DF	p
Origin	3.2	5	0.7	3.98	5	0.55		Origin	2.87	5	0.72	2.83	5	0.73
Birthyear	41.7	3	<0.001					Birthyear	25.07	3	<0.001
Domicile	3.2	2	0.2	2.78	2	0.25		Domicile	6.89	2	0.03
Finish High School	17.5	1	<0.001					Finish High School	13.90	1	<0.001
GLOBAL	65.8	11	<0.001	6.53	7	0.48		GLOBAL	47.96	11	<0.001	2.83	5	0.73
	Nacrcotic Charges (Medicines Act)								Nacrcotic Charges (Medicines Act)
	Full Model			w/ Stratified Covariates					Full Model			w/Time Interaction
	ChiSq	DF	p	ChiSq	DF	p			ChiSq	DF	p	ChiSq	DF	p
Origin	2.37	5	0.8	1.71	5	0.89		Origin	20.75	5	<0.001	6.30	5	0.28
Birthyear	2.27	3	0.52	2.16	3	0.54		Birthyear	8.85	3	0.03	8.68	3	0.03
Domicile	9.06	2	0.01					Domicile	0.08	2	0.96	0.05	2	0.98
Finish High School	3.84	1	0.05	2.87	1	0.09		Finish High School	2.57	1	0.11	3.95	1	0.05
GLOBAL	16.17	11	0.14	6.87	9	0.65		Background*time				15.66	15	0.40
								GLOBAL	33.61	11	<0.001	35.89	26	0.09
	Nacrcotic Charges (Criminal Act - Possesion)								Nacrcotic Charges (Criminal Act - Possesion)
	Full Model			w/ Stratified Covariates					Full Model			w/ Stratified Covariates
	ChiSq	DF	p	ChiSq	DF	p			ChiSq	DF	p	ChiSq	DF	p
Origin	2.94	5	0.71					Origin	7.08	5	0.21
Birthyear	4.12	3	0.25					Birthyear	4.62	3	0.20
Domicile	0.25	2	0.90					Domicile	0.62	2	0.73
Finish High School	0.05	1	0.83					Finish High School	0.14	1	0.71
GLOBAL	7.43	11	0.76					GLOBAL	12.28	11	0.34
