# Supplementary material for: Narcotic offences and drug use disorders among young refugees in Norway
Source: Scand J Public Health. 2023 Oct 5;52(8):942–50. doi: 10.1177/14034948231201895 (PMC11626841; doi:10.1177/14034948231201895)
Supplement: sj-xlsx-5-sjp-10.1177_14034948231201895 – Supplemental material for Narcotic offences and drug use disorders among young refugees in Norway [file sj-xlsx-5-sjp-10.1177_14034948231201895.xlsx]

## Sheet: Sheet1
Appendix 5 - Schoenfeld Residuals test for Condition of Arrival
	Female								Male
	Drug Use Disorder								Drug Use Disorder
	Full Model			w/ Stratified Covariates					Full Model			w/ Stratified Covariates
	ChiSq	DF	p	ChiSq	DF	p			ChiSq	DF	p	ChiSq	DF	p
Condition of Arrival	2.86	2	0.24	3.51	2	0.17		Condition of Arrival	0.31	2	0.86	0.48	2	0.79
Birthyear	41.63	3	<0.001					Birthyear	25.08	3	<0.001
Domicile	3.22	2	0.20	2.79	2	0.25		Domicile	6.93	2	0.03
Finish High School	17.45	1	<0.001					Finish High School	13.77	1	<0.001
GLOBAL	65.26	8	<0.001	6.07	4	0.19		GLOBAL	45.38	8	<0.001	0.48	2	0.79
	Nacrcotic Charges (Medicines Act)								Nacrcotic Charges (Medicines Act)
	Full Model			w/ Stratified Covariates					Full Model			w/Time Interaction
	ChiSq	DF	p	ChiSq	DF	p			ChiSq	DF	p	ChiSq	DF	p
Condition of Arrival	3.25	2	0.2	2.62	2	0.27		Condition of Arrival	14.16	2	<0.001	1.95	2	0.38
Birthyear	2.26	3	0.52	2.16	3	0.54		Birthyear	8.82	3	0.03	8.71	3	0.03
Domicile	9.13	2	0.01					Domicile	0.10	2	0.95	0.05	2	0.98
Finish High School	3.82	1	0.05	2.84	1	0.09		Finish High School	2.47	1	0.12	3.71	1	0.05
GLOBAL	17.12	8	0.03	7.72	6	0.26		Cond.Arrival*time				3.78	6	0.71
								GLOBAL	26.81	8	<0.001	18.50	14	0.19
	Nacrcotic Charges (Criminal Act - Possesion)								Nacrcotic Charges (Criminal Act - Possesion)
	Full Model			w/ Stratified Covariates					Full Model			w/ Stratified Covariates
	ChiSq	DF	p	ChiSq	DF	p			ChiSq	DF	p	ChiSq	DF	p
Condition of Arrival	2.31	2	0.31					Condition of Arrival	4.15	2	0.13
Birthyear	4.12	3	0.25					Birthyear	4.65	3	0.20
Domicile	0.2	2	0.90					Domicile	0.67	2	0.71
Finish High School	0.04	1	0.83					Finish High School	0.11	1	0.74
GLOBAL	6.79	8	0.56					GLOBAL	9.3	8	0.32
